# Supplementary material for: Challenging the long-held “pied piper” hypothesis: evidence of southward migration of corn earworm (Helicoverpa zea) in North America
Source: Front Insect Sci. 2026 Apr 24;6:1726127. doi: 10.3389/finsc.2026.1726127 (PMC13152866; doi:10.3389/finsc.2026.1726127)
Supplement: Supplementary file 2 [file Table2.xlsx]

## Sheet: Sheet1
Supplementary Table 2: Hydrogen Isotope (δ²H) Values of Helicoverpa zea Moths Collected Across Different Regions and Dates in Florida
Region	State	Latitude	Longtude	Date of moth collection	Species	Sample_ID	Hydrogen value (δ²H)
South FL	Florida	26.6665	-80.6325	2024-07-08	CEW	1	-47.9
South FL	Florida	26.6665	-80.6325	2024-07-08	CEW	2	-37.2
South FL	Florida	26.6665	-80.6325	2024-07-08	CEW	3	-45.5
South FL	Florida	26.6665	-80.6325	2024-07-08	CEW	4	-36.1
South FL	Florida	26.6665	-80.6325	2024-07-08	CEW	5	-44.2
South FL	Florida	26.6665	-80.6325	2024-07-08	CEW	6	-39.4
South FL	Florida	26.6665	-80.6325	2024-07-08	CEW	7	-37.8
South FL	Florida	26.6665	-80.6325	2024-07-08	CEW	8	-36.8
South FL	Florida	26.6665	-80.6325	2024-07-15	CEW	9	-41.9
South FL	Florida	26.6665	-80.6325	2024-07-15	CEW	10	-45
South FL	Florida	26.6665	-80.6325	2024-07-15	CEW	11	-32.9
South FL	Florida	26.6665	-80.6325	2024-07-15	CEW	12	-51.4
South FL	Florida	26.6665	-80.6325	2024-07-15	CEW	13	-43.7
South FL	Florida	26.6665	-80.6325	2024-07-15	CEW	14	-46.6
South FL	Florida	26.6665	-80.6325	2024-07-15	CEW	15	-29.7
South FL	Florida	26.6665	-80.6325	2024-07-15	CEW	16	-35.8
South FL	Florida	26.6665	-80.6325	2024-08-12	CEW	17	-39.2
South FL	Florida	26.6665	-80.6325	2024-08-12	CEW	18	-52.1
South FL	Florida	26.6665	-80.6325	2024-08-12	CEW	19	-52.6
South FL	Florida	26.6665	-80.6325	2024-08-12	CEW	20	-43.4
South FL	Florida	26.6665	-80.6325	2024-08-12	CEW	21	-73.6
South FL	Florida	26.6665	-80.6325	2024-08-12	CEW	22	-40.8
South FL	Florida	26.6665	-80.6325	2024-08-12	CEW	23	-44.7
South FL	Florida	26.6665	-80.6325	2024-08-12	CEW	24	-36.4
South FL	Florida	26.6665	-80.6325	2024-08-26	CEW	25	-55.2
South FL	Florida	26.6665	-80.6325	2024-09-23	CEW	26	-63.4
East FL	Florida	30.7644	-85.2555	2017-07-17	CEW	27	-46.2
East FL	Florida	30.7644	-85.2555	2017-08-09	CEW	28	-50.5
East FL	Florida	30.7644	-85.2555	2017-08-18	CEW	29	-52.9
East FL	Florida	30.7644	-85.2555	2017-09-06	CEW	30	-67.6
East FL	Florida	30.7644	-85.2555	2017-09-21	CEW	31	-73.3
East FL	Florida	30.7644	-85.2555	2017-10-04	CEW	32	-64.7
East FL	Florida	30.7644	-85.2555	2017-11-01	CEW	33	-58.1
East FL	Florida	30.7644	-85.2555	2017-11-29	CEW	34	-74.2
East FL	Florida	30.7644	-85.2555	2017-12-20	CEW	35	-66.3
East FL	Florida	30.7644	-85.2555	2017-06-07	CEW	36	-54.6
East FL	Florida	30.7644	-85.2555	2017-07-05	CEW	37	-57.9
East FL	Florida	30.7644	-85.2555	2017-08-04	CEW	38	-44.2
East FL	Florida	30.7644	-85.2555	2017-08-18	CEW	39	-68.3
East FL	Florida	30.7644	-85.2555	2017-09-06	CEW	40	-57.2
East FL	Florida	30.7644	-85.2555	2017-09-21	CEW	41	-68.8
East FL	Florida	30.7644	-85.2555	2017-10-04	CEW	42	-72.1
East FL	Florida	30.7644	-85.2555	2017-11-29	CEW	43	-68.8
East FL	Florida	30.7644	-85.2555	2017-12-20	CEW	44	-30.8
East FL	Florida	30.7644	-85.2555	2017-12-20	CEW	45	-55.6
East FL	Florida	30.7644	-85.2555	2017-12-20	CEW	46	-42.1
East FL	Florida	30.7644	-85.2555	2018-06-14	CEW	47	-70.2
East FL	Florida	30.7644	-85.2555	2018-06-27	CEW	48	-62.4
East FL	Florida	30.7644	-85.2555	2018-06-27	CEW	49	-66.9
East FL	Florida	30.7644	-85.2555	2018-07-11	CEW	50	-54
East FL	Florida	30.7644	-85.2555	2018-07-11	CEW	51	-62
East FL	Florida	30.7644	-85.2555	2018-07-25	CEW	52	-47.3
East FL	Florida	30.7644	-85.2555	2018-07-25	CEW	53	-53.8
East FL	Florida	30.7644	-85.2555	2018-07-25	CEW	54	-57.9
East FL	Florida	30.7644	-85.2555	2018-07-25	CEW	55	-39.9
East FL	Florida	30.7644	-85.2555	2018-08-08	CEW	56	-52.4
East FL	Florida	30.7644	-85.2555	2018-08-08	CEW	57	-64.6
East FL	Florida	30.7644	-85.2555	2018-08-08	CEW	58	-61.7
East FL	Florida	30.7644	-85.2555	2018-08-08	CEW	59	-55
East FL	Florida	30.7644	-85.2555	2018-08-24	CEW	60	-63
East FL	Florida	30.7644	-85.2555	2018-08-24	CEW	61	-66.1
East FL	Florida	30.7644	-85.2555	2018-08-24	CEW	62	-69
East FL	Florida	30.7644	-85.2555	2018-08-24	CEW	63	-80.6
East FL	Florida	30.7644	-85.2555	2018-09-05	CEW	64	-67.4
East FL	Florida	30.7644	-85.2555	2018-09-05	CEW	65	-74.5
East FL	Florida	30.7644	-85.2555	2018-09-05	CEW	66	-65.9
East FL	Florida	30.7644	-85.2555	2018-09-19	CEW	67	-63.7
East FL	Florida	30.7644	-85.2555	2018-09-19	CEW	68	-44.2
East FL	Florida	30.7644	-85.2555	2018-09-19	CEW	69	-64.4
East FL	Florida	30.7644	-85.2555	2018-11-14	CEW	70	-62.9
East FL	Florida	30.7644	-85.2555	2018-11-28	CEW	71	-53.7
East FL	Florida	30.7644	-85.2555	2018-11-28	CEW	72	-55.5
East FL	Florida	30.7644	-85.2555	2018-06-27	CEW	73	-70.7
East FL	Florida	30.7644	-85.2555	2018-07-11	CEW	74	-46.1
East FL	Florida	30.7644	-85.2555	2018-07-11	CEW	75	-53.3
East FL	Florida	30.7644	-85.2555	2018-07-25	CEW	76	-68.3
East FL	Florida	30.7644	-85.2555	2018-07-25	CEW	77	-60.3
East FL	Florida	30.7644	-85.2555	2018-07-25	CEW	78	-49.6
East FL	Florida	30.7644	-85.2555	2018-07-25	CEW	79	-65
East FL	Florida	30.7644	-85.2555	2018-07-25	CEW	80	-76
East FL	Florida	30.7644	-85.2555	2018-07-25	CEW	81	-53.7
East FL	Florida	30.7644	-85.2555	2018-08-08	CEW	82	-68.2
East FL	Florida	30.7644	-85.2555	2018-08-08	CEW	83	-67.2
East FL	Florida	30.7644	-85.2555	2018-08-08	CEW	84	-47
East FL	Florida	30.7644	-85.2555	2018-08-24	CEW	85	-50.9
East FL	Florida	30.7644	-85.2555	2018-08-24	CEW	86	-73.5
East FL	Florida	30.7644	-85.2555	2018-08-24	CEW	87	-34.9
East FL	Florida	30.7644	-85.2555	2018-08-24	CEW	88	-64.9
East FL	Florida	30.7644	-85.2555	2018-09-05	CEW	89	-72.1
East FL	Florida	30.7644	-85.2555	2018-09-05	CEW	90	-49.6
East FL	Florida	30.7644	-85.2555	2018-09-19	CEW	91	-61.8
East FL	Florida	30.7644	-85.2555	2018-09-19	CEW	92	-57.3
East FL	Florida	30.7644	-85.2555	2018-09-19	CEW	93	-31.7
East FL	Florida	30.7644	-85.2555	2018-11-14	CEW	94	-31.5
East FL	Florida	30.7644	-85.2555	2018-11-28	CEW	95	-39.5
East FL	Florida	30.7012	-84.6279	2024-11-14	CEW	96	-73.2
East FL	Florida	30.7012	-84.6279	2024-11-14	CEW	97	-53.8
East FL	Florida	30.7012	-84.6279	2024-11-14	CEW	98	-48.7
East FL	Florida	30.7012	-84.6279	2024-11-14	CEW	99	-53
East FL	Florida	30.7012	-84.6279	2024-11-14	CEW	100	-67.2
East FL	Florida	30.7012	-84.6279	2024-11-14	CEW	101	-67.3
East FL	Florida	30.7012	-84.6279	2024-11-14	CEW	102	-47.6
West FL	Florida	30.7749	-87.1393	2017-07-01	CEW	103	-51.6
West FL	Florida	30.7749	-87.1393	2017-08-02	CEW	104	-36.5
West FL	Florida	30.7749	-87.1393	2017-08-31	CEW	105	-75.5
West FL	Florida	30.7749	-87.1393	2017-09-01	CEW	106	-66.5
West FL	Florida	30.7749	-87.1393	2017-09-20	CEW	107	-75.8
West FL	Florida	30.7749	-87.1393	2017-10-08	CEW	108	-73.6
West FL	Florida	30.7749	-87.1393	2017-11-29	CEW	109	-62.7
West FL	Florida	30.7749	-87.1393	2017-12-14	CEW	110	-40.6
West FL	Florida	30.7749	-87.1393	2017-07-01	CEW	111	-55.3
West FL	Florida	30.7749	-87.1393	2017-08-02	CEW	112	-72.9
West FL	Florida	30.7749	-87.1393	2017-08-16	CEW	113	-65.7
West FL	Florida	30.7749	-87.1393	2017-09-01	CEW	114	-53.1
West FL	Florida	30.7749	-87.1393	2017-10-18	CEW	115	-23.8
West FL	Florida	30.7749	-87.1393	2017-12-14	CEW	116	-61.3
West FL	Florida	30.7749	-87.1393	2018-06-01	CEW	117	-69.4
West FL	Florida	30.7749	-87.1393	2018-06-01	CEW	118	-63.4
West FL	Florida	30.7749	-87.1393	2018-06-11	CEW	119	-66
West FL	Florida	30.7749	-87.1393	2018-06-26	CEW	120	-36.8
West FL	Florida	30.7749	-87.1393	2018-07-12	CEW	121	-69.3
West FL	Florida	30.7749	-87.1393	2018-07-12	CEW	122	-60
West FL	Florida	30.7749	-87.1393	2018-07-25	CEW	123	-70.4
West FL	Florida	30.7749	-87.1393	2018-07-25	CEW	124	-38.2
West FL	Florida	30.7749	-87.1393	2018-07-25	CEW	125	-71.9
West FL	Florida	30.7749	-87.1393	2018-08-09	CEW	126	-69.3
West FL	Florida	30.7749	-87.1393	2018-08-09	CEW	127	-68.9
West FL	Florida	30.7749	-87.1393	2018-08-09	CEW	128	-69.4
West FL	Florida	30.7749	-87.1393	2018-08-22	CEW	129	-72.8
West FL	Florida	30.7749	-87.1393	2018-08-22	CEW	130	-60.3
West FL	Florida	30.7749	-87.1393	2018-08-22	CEW	131	-59.3
West FL	Florida	30.7749	-87.1393	2018-09-07	CEW	132	-63
West FL	Florida	30.7749	-87.1393	2018-09-19	CEW	133	-61.6
West FL	Florida	30.7749	-87.1393	2018-09-20	CEW	134	-59
West FL	Florida	30.7749	-87.1393	2018-09-20	CEW	135	-61.2
West FL	Florida	30.7749	-87.1393	2018-09-20	CEW	136	-63.4
West FL	Florida	30.7749	-87.1393	2018-10-05	CEW	137	-68.2
West FL	Florida	30.7749	-87.1393	2018-10-17	CEW	138	-74
West FL	Florida	30.7749	-87.1393	2018-11-30	CEW	139	-34.8
West FL	Florida	30.7749	-87.1393	2018-06-01	CEW	140	-54.5
West FL	Florida	30.7749	-87.1393	2018-06-01	CEW	141	-54
West FL	Florida	30.7749	-87.1393	2018-06-26	CEW	142	-36.6
West FL	Florida	30.7749	-87.1393	2018-06-26	CEW	143	-64.4
West FL	Florida	30.7749	-87.1393	2018-07-12	CEW	144	-71
West FL	Florida	30.7749	-87.1393	2018-07-12	CEW	145	-68.8
West FL	Florida	30.7749	-87.1393	2018-07-12	CEW	146	-56.3
West FL	Florida	30.7749	-87.1393	2018-07-25	CEW	147	-44.8
West FL	Florida	30.7749	-87.1393	2018-07-25	CEW	148	-46.3
West FL	Florida	30.7749	-87.1393	2018-07-25	CEW	149	-61
West FL	Florida	30.7749	-87.1393	2018-07-25	CEW	150	-61.2
West FL	Florida	30.7749	-87.1393	2018-07-25	CEW	151	-61.2
West FL	Florida	30.7749	-87.1393	2018-08-22	CEW	152	-42.7
West FL	Florida	30.7749	-87.1393	2018-08-22	CEW	153	-56.8
West FL	Florida	30.7749	-87.1393	2018-08-22	CEW	154	-63.3
West FL	Florida	30.7749	-87.1393	2018-08-22	CEW	155	-54.5
West FL	Florida	30.7749	-87.1393	2018-08-09	CEW	156	-74.4
West FL	Florida	30.7749	-87.1393	2018-09-19	CEW	157	-46.8
West FL	Florida	30.7749	-87.1393	2018-09-19	CEW	158	-42.8
West FL	Florida	30.7749	-87.1393	2018-09-20	CEW	159	-70.1
West FL	Florida	30.7749	-87.1393	2018-09-19	CEW	160	-72.7
West FL	Florida	30.7749	-87.1393	2018-09-19	CEW	161	-65
West FL	Florida	30.7749	-87.1393	2018-10-04	CEW	162	-65.5
West FL	Florida	30.7749	-87.1393	2018-10-17	CEW	163	-72.6
West FL	Florida	30.7749	-87.1393	2018-10-17	CEW	164	-73.4
West FL	Florida	30.7749	-87.1393	2018-06-26	CEW	165	-56.5
West FL	Florida	30.7749	-87.1393	2018-06-26	CEW	166	-68
West FL	Florida	30.7749	-87.1393	2018-07-12	CEW	167	-74.6
West FL	Florida	30.7749	-87.1393	2018-07-12	CEW	168	-71.8
West FL	Florida	30.7749	-87.1393	2018-07-25	CEW	169	-64.1
West FL	Florida	30.7749	-87.1393	2018-08-09	CEW	170	-65.2
West FL	Florida	30.7749	-87.1393	2018-08-09	CEW	171	-67.7
West FL	Florida	30.7749	-87.1393	2018-08-22	CEW	172	-69.4
West FL	Florida	30.7749	-87.1393	2018-08-22	CEW	173	-74.2
West FL	Florida	30.7749	-87.1393	2018-08-22	CEW	174	-57.4
West FL	Florida	30.7749	-87.1393	2018-08-22	CEW	175	-66.5
West FL	Florida	30.7749	-87.1393	2018-09-10	CEW	176	-69.6
West FL	Florida	30.7749	-87.1393	2018-09-19	CEW	177	-67.5
West FL	Florida	30.7749	-87.1393	2018-09-19	CEW	178	-66.9
West FL	Florida	30.7749	-87.1393	2018-10-17	CEW	179	-55.9
West FL	Florida	30.7749	-87.1393	2018-10-17	CEW	180	-68
West FL	Florida	30.7749	-87.1393	2023-12-14	CEW	181	-59.9
West FL	Florida	30.7749	-87.1393	2023-12-14	CEW	182	-48
West FL	Florida	30.7749	-87.1393	2023-12-14	CEW	183	-41.6
West FL	Florida	30.7749	-87.1393	2023-12-14	CEW	184	-44
West FL	Florida	30.7749	-87.1393	2023-12-14	CEW	185	-30.6
West FL	Florida	30.7762	-87.1391	2024-10-01	CEW	186	-44.5
West FL	Florida	30.7762	-87.1391	2024-10-01	CEW	187	-35.5
West FL	Florida	30.7762	-87.1391	2024-10-01	CEW	188	-41.8
West FL	Florida	30.7762	-87.1391	2024-10-01	CEW	189	-46.2
West FL	Florida	30.7762	-87.1391	2024-10-01	CEW	190	-39.3
West FL	Florida	30.7762	-87.1391	2024-10-01	CEW	191	-51
West FL	Florida	30.7762	-87.1391	2024-10-02	CEW	192	-38.3
West FL	Florida	30.7762	-87.1391	2024-10-02	CEW	193	-47.3
West FL	Florida	30.7762	-87.1391	2024-10-02	CEW	194	-57.7
West FL	Florida	30.7762	-87.1391	2024-10-02	CEW	195	-46.5
West FL	Florida	30.7762	-87.1391	2024-10-03	CEW	196	-49.5
West FL	Florida	30.7762	-87.1391	2024-10-03	CEW	197	-32.4
West FL	Florida	30.7762	-87.1391	2024-10-15	CEW	198	-59.5
West FL	Florida	30.7762	-87.1391	2024-10-29	CEW	199	-44.6
West FL	Florida	30.7762	-87.1391	2024-10-18	CEW	200	-46.9
West FL	Florida	30.7762	-87.1391	2024-10-18	CEW	201	-43.8
West FL	Florida	30.7762	-87.1391	2024-10-18	CEW	202	-46.5
West FL	Florida	30.7762	-87.1391	2024-10-18	CEW	203	-44.4
West FL	Florida	30.7762	-87.1391	2024-10-18	CEW	204	-39.3
West FL	Florida	30.7762	-87.1391	2024-10-18	CEW	205	-57.7
West FL	Florida	30.7762	-87.1391	2024-10-25	CEW	206	-48.1
West FL	Florida	30.7762	-87.1391	2024-10-25	CEW	207	-46.6
West FL	Florida	30.7762	-87.1391	2019-10-17	CEW	208	-57.7
West FL	Florida	30.7762	-87.1391	2019-10-17	CEW	209	-50.5
West FL	Florida	30.7762	-87.1391	2019-10-17	CEW	210	-73.4
West FL	Florida	30.7762	-87.1391	2019-10-17	CEW	211	-68
West FL	Florida	30.7762	-87.1391	2019-10-17	CEW	212	-68.7
West FL	Florida	30.7762	-87.1391	2019-10-17	CEW	213	-61.7
West FL	Florida	30.7762	-87.1391	2019-10-17	CEW	214	-45.8
West FL	Florida	30.7762	-87.1391	2019-10-02	CEW	215	-54.6
West FL	Florida	30.7762	-87.1391	2019-10-02	CEW	216	-54.8
West FL	Florida	30.7762	-87.1391	2019-10-02	CEW	217	-58.6
West FL	Florida	30.7762	-87.1391	2020-10-07	CEW	218	-73.2
West FL	Florida	30.7762	-87.1391	2020-10-07	CEW	219	-79.1
West FL	Florida	30.7762	-87.1391	2020-10-07	CEW	220	-74.6
West FL	Florida	30.7762	-87.1391	2020-10-22	CEW	221	-70.7
West FL	Florida	30.7762	-87.1391	2020-10-22	CEW	222	-54.5
West FL	Florida	30.7762	-87.1391	2020-10-22	CEW	223	-47.3
West FL	Florida	30.7762	-87.1391	2020-10-22	CEW	224	-60.1
West FL	Florida	30.7762	-87.1391	2020-10-22	CEW	225	-63.6
West FL	Florida	30.7762	-87.1391	2020-11-06	CEW	226	-86.8
West FL	Florida	30.7762	-87.1391	2020-11-06	CEW	227	-49.6
West FL	Florida	30.7762	-87.1391	2022-10-12	CEW	228	-50.1
West FL	Florida	30.7762	-87.1391	2022-10-12	CEW	229	-56.8
West FL	Florida	30.7762	-87.1391	2023-10-04	CEW	230	-55.5
West FL	Florida	30.7762	-87.1391	2023-10-04	CEW	231	-36.7
West FL	Florida	30.7762	-87.1391	2023-10-04	CEW	232	-49.3
West FL	Florida	30.7762	-87.1391	2023-10-18	CEW	233	-58.2
West FL	Florida	30.7762	-87.1391	2023-10-18	CEW	234	-38.1
West FL	Florida	30.7762	-87.1391	2023-11-01	CEW	235	-55.7
West FL	Florida	30.7762	-87.1391	2023-11-01	CEW	236	-47.6
West FL	Florida	30.7762	-87.1391	2023-11-01	CEW	237	-77.6
West FL	Florida	30.7762	-87.1391	2023-11-17	CEW	238	-38.9
West FL	Florida	30.7762	-87.1391	2023-11-17	CEW	239	-56
West FL	Florida	30.7762	-87.1391	2024-10-16	CEW	240	-45.9
West FL	Florida	30.7762	-87.1391	2024-10-16	CEW	241	-49.1
West FL	Florida	30.7762	-87.1391	2024-10-16	CEW	242	-40.3
West FL	Florida	30.7762	-87.1391	2024-10-16	CEW	243	-54.2
West FL	Florida	30.7762	-87.1391	2024-10-16	CEW	244	-26.9
West FL	Florida	30.7762	-87.1391	2024-11-13	CEW	245	-33.2
West FL	Florida	30.7762	-87.1391	2024-11-13	CEW	246	-43.9
West FL	Florida	30.7762	-87.1391	2024-11-13	CEW	247	-34.2
West FL	Florida	30.7762	-87.1391	2024-11-13	CEW	248	-45.4
West FL	Florida	30.7762	-87.1391	2024-11-13	CEW	249	-48.4
